# Supplementary material for: Multilevel comparative analysis of the contributions of genome reduction and heat shock to the Escherichia coli transcriptome
Source: BMC Genomics. 2013 Jan 16;14:25. doi: 10.1186/1471-2164-14-25 (PMC3553035; doi:10.1186/1471-2164-14-25)
Supplement: Additional file 2 — Table S1. Detailed results of the gene set enrichment analysis. [file 1471-2164-14-25-S2.xls]

## Sheet: Table S1
	Table S1 Detailed results of the gene set enrichment analysis. The information pertaining to transcription factors (TFs), sigma factors and the downstream genes under their control is from RegulonDB. Perturbation, Direction, Locus tag, Name of TF, Size and FDR q-val are described in Table 1. ES and NES are the enrichment scores and the normalized enrichment scores for the set, respectively. NOM P…
	Perturbation	Direction	Rank	Locus tag	Name of TF	Size	ES	NES	NOM p-val	FDR q-val	FWER p-val	Rank at max	Leading edge
	Genome reduction	Increased	1	b1951	rcsA	26	0.752962	2.29818	0	0	0	551	tags=69%, list=15%, signal=81%
			2	b2217	rcsB	29	0.729753	2.26916	0	0	0	551	tags=62%, list=15%, signal=72%
			3	b3938	metJ	15	0.823753	2.26874	0	0	0	428	tags=80%, list=12%, signal=90%
			4	b3516	gadX	25	0.718394	2.18673	0	0	0	512	tags=64%, list=14%, signal=74%
			5	b3512	gadE	49	0.648961	2.16972	0	0	0	551	tags=49%, list=15%, signal=57%
			6	b0889	lrp	83	0.511113	1.82649	0	0.00384296	0.025	319	tags=33%, list=9%, signal=35%
			7	b3461	rpoH	150	0.469098	1.76905	0	0.00649861	0.048	357	tags=29%, list=10%, signal=31%
			8	b0761	modE	45	0.528202	1.76397	0.0010627	0.00612701	0.052	1038	tags=67%, list=28%, signal=91%
			9	b1237	hns	136	0.445593	1.67311	0	0.0144586	0.136	663	tags=40%, list=18%, signal=47%
			10	b3261	fis	216	0.397451	1.53897	0	0.0513342	0.446	627	tags=27%, list=17%, signal=31%
			11	b2193	narP	49	0.437609	1.45946	0.0353798	0.0870493	0.679	981	tags=51%, list=26%, signal=68%
			12	b1221	narL	113	0.387953	1.42899	0.00806452	0.10431	0.766	1469	tags=60%, list=40%, signal=97%
			13	b3912	cpxR	51	0.422474	1.42776	0.0412797	0.097246	0.769	921	tags=41%, list=25%, signal=54%
			14	b2531	iscR	26	0.442839	1.35594	0.0963203	0.157976	0.921	222	tags=27%, list=6%, signal=28%
			15	b0399	phoB	36	0.419961	1.34752	0.0842993	0.15718	0.943	1251	tags=53%, list=34%, signal=79%
			16	b1712	ihfA	191	0.350749	1.34731	0.018018	0.147693	0.944	1138	tags=37%, list=31%, signal=51%
			17	b2741	rpoS	215	0.348449	1.34076	0.011011	0.144814	0.951	624	tags=27%, list=17%, signal=31%
			18	b0912	ihfB	191	0.350749	1.33779	0.016016	0.139798	0.955	1138	tags=37%, list=31%, signal=51%
			19	b0076	leuO	20	0.445801	1.30235	0.141447	0.170298	0.985	1044	tags=55%, list=28%, signal=76%
			20	b1130	phoP	48	0.388257	1.30171	0.111462	0.162717	0.985	1619	tags=60%, list=44%, signal=106%
			21	b1334	fnr	272	0.332277	1.28889	0.015	0.16875	0.991	991	tags=35%, list=27%, signal=45%
			22	b1531	marA	36	0.389888	1.24894	0.169087	0.212675	0.996	1704	tags=61%, list=46%, signal=112%
		Decreased	1	b1658	purR	31	-0.458005	-2.10612	0	0.007109	0.001	2026	tags=100%, list=55%, signal=218%
			2	b0683	fur	81	-0.329558	-1.82102	0	0.0201422	0.011	179	tags=32%, list=5%, signal=33%
	Heat shock	Increased	1	b3461	rpoH	150	0.667101	2.53234	0	0	0	333	tags=43%, list=9%, signal=46%
			2	b3912	cpxR	51	0.575408	1.90941	0	0.000418919	0.001	581	tags=35%, list=16%, signal=41%
			3	b3938	metJ	15	0.709272	1.84313	0	0.00258745	0.009	271	tags=60%, list=7%, signal=64%
			4	b2193	narP	49	0.472117	1.56409	0.00705053	0.0837461	0.317	1772	tags=67%, list=48%, signal=127%
			5	b0399	phoB	36	0.477302	1.49061	0.0360577	0.138418	0.551	1731	tags=75%, list=47%, signal=139%
			6	b0761	modE	45	0.434816	1.41708	0.0398593	0.213431	0.781	1267	tags=47%, list=34%, signal=70%
			7	b0076	leuO	20	0.504626	1.38575	0.0858258	0.234463	0.855	1271	tags=75%, list=34%, signal=113%
		Decreased	1	b1658	purR	31	-0.832952	-3.29796	0	0	0	539	tags=84%, list=15%, signal=97%
			2	b1275	cysB	19	-0.863908	-2.96465	0	0	0	70	tags=63%, list=2%, signal=64%
			3	b0683	fur	81	-0.491875	-2.37032	0	0	0	377	tags=40%, list=10%, signal=43%
			4	b3516	gadX	25	-0.469084	-1.74527	0.00471698	0.0123223	0.03	262	tags=32%, list=7%, signal=34%
			5	b3868	glnG	44	-0.412118	-1.70827	0	0.0118054	0.036	465	tags=27%, list=13%, signal=31%
