# Supplementary material for: Multilevel comparative analysis of the contributions of genome reduction and heat shock to the Escherichia coli transcriptome
Source: BMC Genomics. 2013 Jan 16;14:25. doi: 10.1186/1471-2164-14-25 (PMC3553035; doi:10.1186/1471-2164-14-25)
Supplement: Additional file 3 — Table S2. List of the DEGs. [file 1471-2164-14-25-S3.xls]

## Sheet: Table S2
	Table S2 List of the DEGs. The gene names, locus tags, gene categories and directions of the transcriptional changes of 159 DEGs_gr, 95 DEGs_hs and 31 overlaps are summarized. “High” and “low” indicate that the expression of a DEG is up- or downregulated, respectively.
	DEGs_hs (95)					DEGs_gr (159)					Overlaps (31)
	DEG_hs	locus tag	genename	gene category		DEG_gr	locus tag	genename	gene category		DEG_hs	DEG_gr	locus tag	genename	gene category
	high	b3687	ibpA	f		high	b0138	yadM	ps		high	high	b3687	ibpA	f
	high	b3104	yhaI	pm		high	b0199	metN	t		high	high	b3104	yhaI	pm
	high	b2592	clpB	f		high	b0205	rrfH	n		high	high	b2592	clpB	f
	high	b2732	ygbA	o		high	b0220	ivy	pr		high	high	b2732	ygbA	o
	high	b4484	cpxP	r		high	b0382	yaiB	o		high	high	b4484	cpxP	r
	high	b3828	metR	r		high	b0699	ybfA	o		high	high	b3828	metR	r
	high	b4459	ryjA	n		high	b0716	ybgO	ps		high	high	b4459	ryjA	n
	high	b0716	ybgO	ps		high	b0836	yliH	o		high	high	b0716	ybgO	ps
	high	b4013	metA	e		high	b0880	cspD	f		high	high	b4013	metA	e
	high	b3027	ygiZ	pm		high	b0953	rmf	f		high	high	b3027	ygiZ	pm
	high	b2334	yfcQ	ps		high	b1037	csgG	lp		high	high	b2334	yfcQ	ps
	high	b1041	csgB	f		high	b1038	csgF	pt		high	high	b1041	csgB	f
	high	b4199	yjfY	o		high	b1039	csgE	pt		high	high	b4199	yjfY	o
	high	b4554	yibT	o		high	b1040	csgD	r		high	high	b4554	yibT	o
	high	b2846	yqeH	d		high	b1041	csgB	f		high	high	b2846	yqeH	d
	high	b1112	ycfR	o		high	b1112	ycfR	o		high	high	b1112	ycfR	o
	high	b4439	micF	n		high	b1178	ycgK	o		high	high	b4439	micF	n
	high	b3923	yiiT	f		high	b1536	ydeI	o		high	high	b3923	yiiT	f
	high	b0138	yadM	ps		high	b1537	ydeJ	o		high	high	b0138	yadM	ps
	high	b4431	rprA	n		high	b1538	dcp	e		high	high	b4431	rprA	n
	high	b4503	yafF	o		high	b1580	rspB	pe		high	low	b4503	yafF	o
	high	b1504	ydeS	ps		high	b1581	rspA	pe		low	low	b0989	cspH	f
	high	b3686	ibpB	f		high	b1597	asr	f		low	low	b3370	frlA	pt
	high	b0218	yafU	pm		high	b1723	pfkB	e		low	low	b0805	fiu	pt
	high	b4128	yjdK	o		high	b1857	znuA	t		low	low	b1904	yecR	o
	high	b2597	yfiA	f		high	b1906	yecH	o		low	low	b3556	cspA	f
	high	b0473	htpG	f		high	b1951	rcsA	r		low	low	b2345	yfdF	o
	high	b1060	yceP	o		high	b1973	yodA	d		low	low	b4035	malK	t
	high	b1436	yncJ	o		high	b1974	yodB	pc		low	low	b0584	fepA	t
	high	b0014	dnaK	f		high	b2106	yohM	m		low	low	b0593	entC	e
	high	b1814	sdaA	e		high	b2202	napC	c		low	low	b2155	cirA	m
	high	b1321	ycjX	d		high	b2203	napB	c
	high	b0015	dnaJ	f		high	b2206	napA	e
	high	b4143	groL	f		high	b2239	glpQ	e
	high	b2272	yfbM	o		high	b2240	glpT	t
	high	b1505	ydeT	o		high	b2241	glpA	e
	high	b0600	ybdL	e		high	b2242	glpB	m
	high	b4142	groS	f		high	b2243	glpC	e
	high	b1322	ycjF	pm		high	b2334	yfcQ	ps
	high	b0161	degP	e		high	b2579	yfiD	e
	high	b4188	yjfN	o		high	b2588	rrfG	n
	high	b1743	spy	cp		high	b2592	clpB	f
	high	b4140	fxsA	m		high	b2662	gabT	e
	high	b1796	yoaG	o		high	b2663	gabP	t
	high	b3939	metB	e		high	b2664	csiR	r
	high	b2123	yehR	lp		high	b2671	ygaC	o
	high	b1846	yebE	o		high	b2732	ygbA	o
	high	b3293	yhdN	o		high	b2846	yqeH	d
	high	b3400	hslR	f		high	b2855	ygeK	pr
	high	b0399	phoB	r		high	b3023	ygiV	pr
	high	b0599	ybdH	pe		high	b3024	ygiW	o
	high	b1829	htpX	pe		high	b3025	qseB	r
	high	b2614	grpE	f		high	b3027	ygiZ	pm
	high	b3932	hslV	e		high	b3049	glgS	pe
	high	b3022	ygiU	pe		high	b3104	yhaI	pm
	high	b0137	yadL	ps		high	b3274	rrfD	n
	high	b1535	ydeH	o		high	b3322	pioO	pt
	high	b2377	yfdY	pm		high	b3426	glpD	e
	high	b0064	araC	r		high	b3427	yzgL	o
	high	b3292	zntR	r		high	b3487	yhiI	pt
	high	b2071	yegJ	o		high	b3506	slp	lp
	high	b3498	prlC	e		high	b3512	gadE	r
	high	b3401	hslO	f		high	b3562	yiaA	pm
	high	b4030	yjbA	pm		high	b3687	ibpA	f
	low	b0989	cspH	f		high	b3759	rrfC	n
	low	b3370	frlA	pt		high	b3828	metR	r
	low	b0805	fiu	pt		high	b3864	spf	n
	low	b1904	yecR	o		high	b3923	yiiT	f
	low	b3556	cspA	f		high	b3926	glpK	e
	low	b2345	yfdF	o		high	b3927	glpF	t
	low	b4035	malK	t		high	b3941	metF	e
	low	b0584	fepA	t		high	b4013	metA	e
	low	b0593	entC	e		high	b4026	yjbE	o
	low	b2155	cirA	m		high	b4027	yjbF	lp
	low	b2764	cysJ	e		high	b4199	yjfY	o
	low	b2763	cysI	e		high	b4205	ytfA	pr
	low	b3507	yhiF	pr		high	b4431	rprA	n
	low	b2762	cysH	e		high	b4436	ryeC	n
	low	b2848	yqeJ	o		high	b4439	micF	n
	low	b2752	cysD	e		high	b4447	rygD	n
	low	b1729	ydjN	pt		high	b4459	ryjA	n
	low	b4469	ygiQ	o		high	b4484	cpxP	r
	low	b2370	evgS	r		high	b4554	yibT	o
	low	b4557	yidD	o		low	b0315	yahA	pr
	low	b1122	ymfA	pm		low	b0531	sfmC	f
	low	b2425	cysP	t		low	b0535	fimZ	pr
	low	b3704	rnpA	e		low	b0574	cusB	t
	low	b1287	yciW	pe		low	b0583	entD	e
	low	b0450	glnK	r		low	b0584	fepA	t
	low	b4455	hokA	f		low	b0585	fes	e
	low	b2750	cysC	e		low	b0586	entF	e
	low	b0945	pyrD	e		low	b0587	fepE	r
	low	b2751	cysN	e		low	b0591	ybdA	pt
	low	b2424	cysU	t		low	b0593	entC	e
	low	b1018	ycdO	o		low	b0594	entE	e
						low	b0595	entB	e
						low	b0596	entA	e
						low	b0597	ybdB	o
						low	b0621	dcuC	t
						low	b0763	modA	t
						low	b0804	ybiX	o
						low	b0805	fiu	pt
						low	b0989	cspH	f
						low	b1036	ycdZ	pm
						low	b1043	csgC	pf
						low	b1044	ymdA	o
						low	b1194	ycgR	cp
						low	b1297	puuA	e
						low	b1298	puuD	e
						low	b1300	puuC	e
						low	b1301	puuB	e
						low	b1302	puuE	e
						low	b1421	trg	r
						low	b1472	yddL	lp
						low	b1600	mdtJ	t
						low	b1705	ydiE	o
						low	b1742	ydjR	o
						low	b1760	ynjH	o
						low	b1904	yecR	o
						low	b1916	sdiA	r
						low	b2143	cdd	e
						low	b2155	cirA	m
						low	b2156	lysP	t
						low	b2181	yejG	o
						low	b2218	rcsC	r
						low	b2345	yfdF	o
						low	b2378	ddg	e
						low	b2677	proV	t
						low	b2678	proW	t
						low	b2679	proX	t
						low	b2680	ygaX	pt
						low	b2725	hycA	r
						low	b2843	kduI	pe
						low	b3069	ileX	n
						low	b3072	aer	r
						low	b3120	yhaB	o
						low	b3214	gltF	r
						low	b3268	yhdW	pt
						low	b3364	tsgA	pt
						low	b3370	frlA	pt
						low	b3371	frlB	e
						low	b3525	yhjH	r
						low	b3556	cspA	f
						low	b3666	uhpT	t
						low	b3709	tnaB	t
						low	b3846	fadB	e
						low	b4017	arpA	r
						low	b4032	malG	t
						low	b4033	malF	t
						low	b4034	malE	t
						low	b4035	malK	t
						low	b4036	lamB	t
						low	b4037	malM	pt
						low	b4068	yjcH	pm
						low	b4109	yjdA	d
						low	b4110	yjcZ	d
						low	b4474	frlC	pe
						low	b4503	yafF	o
						low	b4511	ybdZ	o
