# Supplementary material for: Multilevel comparative analysis of the contributions of genome reduction and heat shock to the Escherichia coli transcriptome
Source: BMC Genomics. 2013 Jan 16;14:25. doi: 10.1186/1471-2164-14-25 (PMC3553035; doi:10.1186/1471-2164-14-25)
Supplement: Additional file 4 — Table S3. Analysis of the enriched gene categories. [file 1471-2164-14-25-S4.xls]

## Sheet: Table S3
	Table S3 Analysis of the enriched gene categories. The genes were divided into 23 categories according to Reliy et al. [45]. Both the DEGs_gr and the DEGs_hs were divided into the following three groups: all, up- and downregulated genes, from the left to the right columns. The overlaps between the DEGs_gr and the DEGs_hs are indicated as Overlaps (31 genes). The binomial tests were performed betw…
	Gene category	Abbreviation	All genes	DEGs_hs						DEGs_gr						Overlaps
				Number of genes	P value	Number of genes (up-regulated)	P value	Number of genes (down-regulated)	P value	Number of genes	P value	Number of genes (up-regulated)	P value	Number of genes (down-regulated)	P value	Number of genes	P value
	Unknown function	o	398	22	0.000386581	16	0.000963793	6	0.108355	27	0.0110007	15	0.0299785	12	0.11083	7	0.0425876
	Pseudogenes in common	su	28	0	1	0	1	0	1	0	1	0	1	0	1	0	1
	Structural component	s	62	0	1	0	1	0	1	0	1	0	1	0	1	0	1
	Structural component, predicted	ps	33	5	0.00166255	5	0.000274468	0	1	3	0.169325	3	0.0382274	0	1	3	0.00262576
	Factor	f	140	17	9.78502e-08	14	9.53415e-08	3	0.110576	10	0.0799531	7	0.0374848	3	0.550483	6	0.000941372
	Factor, predicted	pf	56	0	1	0	1	0	1	1	0.910927	0	1	1	0.685231	0	1
	Phage/IS in common	h	1	0	1	0	1	0	1	0	1	0	1	0	1	0	1
	Phage/IS in common, predicted	ph	5	0	1	0	1	0	1	0	1	0	1	0	1	0	1
	Regulator	r	222	7	0.341559	5	0.33682	2	0.560982	16	0.029456	7	0.228198	9	0.0374765	2	0.560982
	Regulator, predicted	pr	141	1	0.9748	0	1	1	0.699149	6	0.564408	4	0.387974	2	0.789402	0	1
	Partial information	d	131	2	0.85282	2	0.665114	0	1	4	0.815947	2	0.79566	2	0.753868	1	0.671889
	Membrane	m	42	2	0.292135	1	0.517445	1	0.297384	3	0.26907	2	0.241913	1	0.579068	1	0.297384
	Membrane, predicted	pm	184	7	0.19242	6	0.0972185	1	0.793386	5	0.899534	3	0.785862	2	0.895998	2	0.459146
	Enzyme	e	1030	16	0.995446	7	0.999706	9	0.50492	28	0.998952	12	0.998689	16	0.927679	2	0.99946
	Enzyme, predicted	pe	339	4	0.978129	3	0.939598	1	0.948722	5	0.99917	3	0.984617	2	0.994058	0	1
	Transporter	t	313	4	0.963984	0	1	4	0.263404	21	0.0271137	5	0.839134	16	0.000526244	2	0.749074
	Transporter, predicted	pt	221	3	0.927083	0	1	3	0.280517	11	0.349072	4	0.735608	7	0.166497	2	0.558472
	Carrier	c	74	0	1	0	1	0	1	2	0.827933	2	0.494905	0	1	0	1
	Carrier, predicted	pc	40	0	1	0	1	0	1	1	0.821576	1	0.593324	0	1	0	1
	RNA	n	147	3	0.731111	3	0.468103	0	1	11	0.0525791	10	0.00165001	1	0.9537	3	0.123188
	Leader peptide	l	11	0	1	0	1	0	1	0	1	0	1	0	1	0	1
	Cell process	cp	49	1	0.717217	1	0.572976	0	1	1	0.879245	0	1	1	0.635949	0	1
	Lipoprotein	lp	43	1	0.669619	1	0.525793	0	1	4	0.114573	3	0.0723705	1	0.587701	0	1
		Total number	3710	95		64		31		159		83		76		31
